# Supplementary material for: Perfluorocarbon regulates the intratumoural environment to enhance hypoxia-based agent efficacy
Source: Nat Commun. 2019 Apr 5;10:1580. doi: 10.1038/s41467-019-09389-2 (PMC6450981; doi:10.1038/s41467-019-09389-2)
Supplement: Supplementary file 4 — Source Data [file 41467_2019_9389_MOESM4_ESM.xlsx]

## Sheet: Fig. 1c step1
Group	Δ[O2] (μM)			Average	SD	SE
PNPs	-30	-36	-56	-40.6667	13.6137	7.85988
ONPs	-16	-15	-5	-12	6.08276	3.51188
NPs	-19	-8	-6	-11	7	4.04145

## Sheet: Fig. 1c step2
Group	Δ[O2] (μM)			Average	SD	SE
PNPs	-152.36	-167.9	-148.58	-156.28	10.2392	5.91158
ONPs	-80	-100	-78.54	-86.18	11.9907	6.92284
NPs	-41.9	-40.92	-37.97	-40.2633	2.04564	1.18105

## Sheet: Fig. 2a
Group	Quantifications of Evans blue			Average	SD	Normalized Average	Normalized SD
PNPs	5.16832	7.26247	5.91471	6.11516	1.06137	100	17.3563
ONPs	3.53947	3.9375	3.86667	3.78121	0.212327	61.8334	3.47215
NPs	3.32281	3.77027	4.4	3.83103	0.54116	62.648	8.84948
Saline	1.55025	2.09234	1.24	1.62753	0.431391	26.6146	7.05445

## Sheet: Fig. 2c
Group	Quantifications of Evans blue			Average	SD	Normalized Average	Normalized SD
Saline	0.005	0.00863781	0.00836604	0.00733462	0.0020264	39.2163	10.8346
ONPs	0.00515789	0.00721693	0.00919221	0.00718901	0.0020173	39.3591	17.8313
PNPs	0.0159804	0.0234586	0.0166707	0.0187032	0.0041327	38.4377	10.786
NPs	0.0112102	0.00554497	0.0053288	0.00736133	0.003335	100.001	22.0965

## Sheet: Fig. 2d
Group	PNPs			Average	ONPs		Average
Normalized O2 concentration (%)	100	100	100	100	100	100	100
	39.1586	26.497	28.2579	31.3045	69.7924	78.6607	74.2266
	23.464	14.2217	8.70939	15.465	44.5211	65.9164	55.2188
	6.06939	16.5745	9.97304	10.8723	50.7708	61.3519	56.0613
	3.60054	19.7444	10.5722	11.3057	59.6472	68.4658	64.0565
	1.90217	17.7498	9.70887	9.78696	53.1248	49.319	51.2219
	0.768823	17.3413	13.764	10.6247	47.6895	50.919	49.3043

## Sheet: Fig. 2f
HIF-1α Intensity
Groups	Sample 1	Sample 2	Sample 3	Sample 4	Average	SD	SE	Normalized Average	Normalized SD	Normalized SE
PNPs (-O2)	0.0126396	0.0138925	0.0119937	0.016349	0.0137187	0.00192255	0.000961274	54.5953	7.65102	3.82551
ONPs (-O2)	0.0274288	0.0210777	0.0232357	0.0287679	0.0251275	0.00358365	0.00179182	99.9981	14.2616	7.13079

## Sheet: Fig. 3a
Group	Evans blue in tumour			Average	SD	Normalized Average	Normalized SD	Normalized SE
Saline	1.16456	1.49815	0.705128	1.12261	0.398174	47.9337	17.0013	9.81572
NPs	1.58791	0.815166	0.763158	1.05541	0.461891	45.0643	19.722	11.3865
ONPs	0.927195	1.5679	0.700704	1.06527	0.449784	45.4851	19.205	11.088
PNPs	2.3734	2.20264	2.45	2.34201	0.12663	100	5.40689	3.12167

## Sheet: Fig. 3c
Group	Evans blue in tumour				Average	SD	Normalized Average	Normalized SD	Normalized SE
Saline	0.00207212	0.00393325	0.00257088	0.00316749	0.00293593	0.000801602	30.8948	8.43525	4.21763
NPs	0.00216444	0.00545801	0.00326273	0.00440373	0.00382222	0.00142305	40.2212	14.9748	7.48738
ONPs	0.00330395	0.00276059	0.00306127	0.00276059	0.0029716	0.000263026	31.2702	2.76782	1.38391
PNPs	0.00832559	0.00988529	0.00980122	0.0100014	0.00950338	0.000789468	100.004	8.30757	4.15379

## Sheet: Fig. 3d
Time (s)	Time (min)	Relative O2 (%)
3	0.05	75.2798
6	0.1	75.7387
9	0.15	75.9843
12	0.2	76.2943
15	0.25	76.7694
18	0.3	77.0915
21	0.35	77.4297
24	0.4	77.9451
27	0.45	78.1866
30	0.5	78.549
33	0.55	78.7785
36	0.6	78.859
39	0.65	78.9677
42	0.7	79.1045
45	0.75	79.4226
48	0.8	80.1111
51	0.85	80.4494
54	0.9	80.5821
57	0.95	80.6667
60	1	81.0935
63	1.05	81.0894
66	1.1	81.1901
69	1.15	81.6611
72	1.2	81.798
75	1.25	81.7457
78	1.3	81.8384
81	1.35	82.3094
84	1.4	82.732
87	1.45	83.2112
90	1.5	83.3038
93	1.55	83.8795
96	1.6	84.1936
99	1.65	84.3546
102	1.7	84.7249
105	1.75	84.8257
108	1.8	85.1196
111	1.85	85.4819
114	1.9	85.3612
117	1.95	85.643
120	2	85.7154
123	2.05	86.0939
126	2.1	86.114
129	2.15	86.412
132	2.2	86.7662
135	2.25	87.5272
138	2.3	88.7149
141	2.35	89.363
144	2.4	89.9669
147	2.45	90.4822
150	2.5	90.6796
153	2.55	90.7238
156	2.6	91.054
159	2.65	91.2433
162	2.7	93.1556
165	2.75	95.511
168	2.8	96.0021
171	2.85	95.0479
174	2.9	94.0091
177	2.95	93.6307
180	3	93.7515
183	3.05	94.456
186	3.1	94.5085
189	3.15	94.6694
192	3.2	94.6171
195	3.25	94.8063
198	3.3	95.0278
201	3.35	95.2694
204	3.4	95.6518
207	3.45	95.7524
210	3.5	95.7121
213	3.55	95.9336
216	3.6	95.8934
219	3.65	96.0624
222	3.7	96.0906
225	3.75	96.2679
228	3.8	96.2959
231	3.85	96.5134
234	3.9	96.7308
237	3.95	96.7751
240	4	96.9
243	4.05	97.3467
246	4.1	97.4635
249	4.15	97.6729
252	4.2	97.8983
255	4.25	97.8581
258	4.3	98.3695
261	4.35	98.6271
264	4.4	98.6592
267	4.45	98.4661
270	4.5	98.4539
273	4.55	98.8969
276	4.6	98.8726
279	4.65	99.0458
282	4.7	99.1142
285	4.75	99.1183
288	4.8	99.6457
291	4.85	99.7061
294	4.9	99.5934
297	4.95	99.8751
300	5	99.7544
303	5.05	99.8228
306	5.1	100.487
309	5.15	100.656
312	5.2	101.002
315	5.25	100.938
318	5.3	99.7705
321	5.35	96.6383
324	5.4	98.5304
327	5.45	93.7273
330	5.5	76.1292
333	5.55	76.3024
336	5.6	78.078
339	5.65	78.7866
342	5.7	69.8929
345	5.75	59.4451
348	5.8	50.2778
351	5.85	33.6138
354	5.9	12.8996
357	5.95	16.7325
360	6	22.0387
363	6.05	27.8646
366	6.1	32.2893
369	6.15	35.3088
372	6.2	38.1231
375	6.25	40.2649
378	6.3	42.6322
381	6.35	44.4158
384	6.4	45.684
387	6.45	46.4772
390	6.5	47.2984
393	6.55	47.9064
396	6.6	48.1842
399	6.65	48.3774
402	6.7	48.619
405	6.75	49.0014
408	6.8	49.6698
411	6.85	49.9838
414	6.9	50.5999
417	6.95	51.1555
420	7	51.4494
423	7.05	52.0493
426	7.1	52.3471
429	7.15	52.766
432	7.2	53.0679
435	7.25	53.6275
438	7.3	54.0381
441	7.35	54.0704
444	7.4	54.4447
447	7.45	54.7266
450	7.5	54.8433
453	7.55	55.0609
456	7.6	55.2822
459	7.65	55.2137
462	7.7	55.419
465	7.75	55.6525
468	7.8	55.7815
471	7.85	55.8298
474	7.9	55.862
477	7.95	55.9626
480	8	56.0028
483	8.05	56.0391
486	8.1	56.2726
489	8.15	56.5585
492	8.2	56.3128
495	8.25	56.7236
498	8.3	56.8483
501	8.35	56.7639
504	8.4	56.7315
507	8.45	56.8966
510	8.5	56.953
513	8.55	57.2027
516	8.6	57.239
519	8.65	57.2912
522	8.7	57.3678
525	8.75	57.3918
528	8.8	57.7985
531	8.85	57.8429
534	8.9	57.9677
537	8.95	58.1046
540	9	58.2817
543	9.05	58.3984
546	9.1	58.4186
549	9.15	58.6521
552	9.2	58.5031
555	9.25	58.9378
558	9.3	59.0386
561	9.35	59.3325
564	9.4	59.5056
567	9.45	59.6263
570	9.5	59.7068
573	9.55	60.0249
576	9.6	60.2423
579	9.65	60.4034
582	9.7	60.6128
585	9.75	60.8905
588	9.8	60.9026
591	9.85	60.9751
594	9.9	61.1804
597	9.95	61.2288
600	10	61.3617
603	10.05	61.4743
606	10.1	61.877
609	10.15	62.0139
612	10.2	61.9816
615	10.25	62.0581
618	10.3	62.3561
621	10.35	62.646
624	10.4	62.6016
627	10.45	57.0335
630	10.5	55.5922
633	10.55	51.6708
636	10.6	46.9523
639	10.65	43.4374
642	10.7	36.7542
645	10.75	32.8569
648	10.8	29.4185
651	10.85	32.8086
654	10.9	35.3612
657	10.95	36.9353
660	11	38.8195
663	11.05	37.8935
666	11.1	37.4989
669	11.15	37.1768
672	11.2	37.7888
675	11.25	39.1457
678	11.3	40.6716
681	11.35	41.976
684	11.4	42.9422
687	11.45	44.1983
690	11.5	45.3177
693	11.55	45.8289
696	11.6	46.4973
699	11.65	47.2864
702	11.7	47.983
705	11.75	48.164
708	11.8	48.4218
711	11.85	48.6151
714	11.9	48.8687
717	11.95	49.5531
720	12	49.6296
723	12.05	50.0885
726	12.1	50.5958
729	12.15	50.9904
732	12.2	51.3125
735	12.25	51.9365
738	12.3	52.6331
741	12.35	52.8867
744	12.4	52.9794
747	12.45	53.5148
750	12.5	53.7925
753	12.55	53.861
756	12.6	53.9053
759	12.65	54.1469
762	12.7	54.5455
765	12.75	54.6783
768	12.8	54.7427
771	12.85	54.5455
774	12.9	54.9682
777	12.95	55.1896
780	13	55.3023
783	13.05	55.2822
786	13.1	55.3427
789	13.15	55.3346
792	13.2	55.7653
795	13.25	55.5036
798	13.3	55.8016
801	13.35	56.0793
804	13.4	56.0592
807	13.45	56.0673
810	13.5	56.3974
813	13.55	56.2083
816	13.6	56.2042
819	13.65	56.5262
822	13.7	56.5544
825	13.75	56.8806
828	13.8	56.8765
831	13.85	57.1784
834	13.9	57.3153
837	13.95	57.3879
840	14	57.3597
843	14.05	57.3798
846	14.1	57.4926
849	14.15	57.6334
852	14.2	57.6817
855	14.25	57.6334
858	14.3	57.8509
861	14.35	57.8066
864	14.4	58.0562
867	14.45	58.0764
870	14.5	57.9878
873	14.55	58.3058
876	14.6	58.2977
879	14.65	58.1971
882	14.7	58.1206
885	14.75	58.3702
888	14.8	58.0844
891	14.85	58.5192
894	14.9	58.644
897	14.95	58.9057
900	15	59.2037
903	15.05	59.1956
906	15.1	59.0587
909	15.15	58.4306
912	15.2	58.8333
915	15.25	58.6037
918	15.3	58.8534
921	15.35	59.0789
924	15.4	58.6842
927	15.45	58.7446
930	15.5	57.7985
933	15.55	53.4543
936	15.6	54.7749
939	15.65	55.5439
942	15.7	53.7079
945	15.75	49.9879
948	15.8	47.6649
951	15.85	42.8939
954	15.9	38.7027
957	15.95	39.9951
960	16	38.5619
963	16.05	36.9232
966	16.1	35.8563
969	16.15	35.2444
972	16.2	35.0068
975	16.25	35.8805
978	16.3	35.9651
981	16.35	36.1945
984	16.4	36.5569
987	16.45	36.6978
990	16.5	36.8668
993	16.55	36.581
996	16.6	36.895
999	16.65	36.9836
1002	16.7	36.9958
1005	16.75	36.6615
1008	16.8	37.2131
1011	16.85	37.0682
1014	16.9	38.1834
1017	16.95	38.8597
1020	17	38.8437
1023	17.05	39.7013
1026	17.1	39.822
1029	17.15	40.4943
1032	17.2	40.434
1035	17.25	40.7158
1038	17.3	40.9816
1041	17.35	40.4984
1044	17.4	40.9735
1047	17.45	41.5654
1050	17.5	42.1693
1053	17.55	42.0324
1056	17.6	42.3503
1059	17.65	42.588
1062	17.7	43.0952
1065	17.75	43.8481
1068	17.8	43.7033
1071	17.85	43.5583
1074	17.9	40.9333
1077	17.95	40.9252
1080	18	40.8889
1083	18.05	40.5105
1086	18.1	38.276
1089	18.15	36.726
1092	18.2	35.9892
1095	18.25	35.2403
1098	18.3	34.7492
1101	18.35	35.6551
1104	18.4	35.7154
1107	18.45	43.4536
1110	18.5	46.2155
1113	18.55	45.2814
1116	18.6	41.2956
1119	18.65	34.7492
1122	18.7	33.5211
1125	18.75	32.7161
1128	18.8	34.423
1131	18.85	30.8399
1134	18.9	32.5831
1137	18.95	33.5574
1140	19	35.5947
1143	19.05	37.962
1146	19.1	39.2504
1149	19.15	39.0932
1152	19.2	39.963
1155	19.25	40.2126
1158	19.3	39.4597
1161	19.35	40.5146
1164	19.4	40.7037
1167	19.45	37.9781
1170	19.5	37.4023

## Sheet: Fig. 3e
Time(min)	Normalized O2 concentration (%)
	PNPs			ONPs
-2	107.306	109.966	172.398	96.8528	104.509	120.675
-1	109.447	107.813	120.616	82.0206	107.098	110.54
0	100	100	100	100	100	100
1	186.489	97.0263	82.9077	27.3516	86.977	145.197
2	49.5902	93.8808	81.9354	81.1693	76.4538	82.5316
3	38.8498	59.1125	66.4854	41.2811	72.9497	70.2219
4	44.1561	43.0972	56.0255	20.4212	70.6172	71.6997
5	45.2655	34.4944	52.7667	19.51	75.3042	60.9649
6	23.7352	29.9477	49.5198	114.703	78.8307	50.2581
7	18.386	29.6102	45.1113	69.871	83.674	52.0283
8	16.8598	30.0815	38.9213	64.8407	87.7248	50.4391
9	15.9837	30.196	37.6453	77.7556	91.9428	44.2212
10	15.694	30.2281	36.9633	87.257	95.0565	36.2193
11	15.9059	30.5528	37.2789	75.1247	96.7418	37.1809
12	15.1921	30.7884	37.266	76.3285	102.31	36.498
13	15.0509	31.0049	36.6601	39.0715	104.631	38.0592
14	14.7965	31.0622	37.0135	25.7523	107.053	37.5572
15	14.4645	31.3105	36.4702	25.6406	108.593	36.7909
16	14.9519	31.5333	35.9652	20.3525	108.37	35.3411
17	14.2243	32.3293	35.5228	19.2089	114.195	33.2774
18	14.2523	32.5077	35.4094	19.5787	113.816	33.6959
19	13.8356	33.2274	35.6873	22.2614	115.456	34.8945
20	14.0263	33.8831	35.9776	26.9388	115.969	67.9075
21	13.9626	34.7109	35.649	45.1419	114.452	102.565
22	13.892	35.1695	35.4979	60.5158	98.5716	82.0993
23	13.9626	36.0354	35.5988	76.8786	95.6256	73.1913
24	13.7861	36.876	35.662	86.741	93.1148	66.123
25	13.5459	35.4942	35.5357	93.3791	90.4701	56.3778
26	13.369	34.6601	35.9905	97.429	88.6285	46.8982
27	13.4257	35.2141	35.662	99.2777	91.0282	41.0708
28	13.5881	39.9327	35.6366	100.421	92.1215	39.356
29	13.4327	45.0459	35.9145	98.4437	91.1507	39.774
30	13.1994	45.4661	35.0933	96.6637	85.9951	40.5826
31	13.5105	54.1836	35.6997	93.8778	67.1689	40.8755
32	13.5247	33.7939	35.1818	97.1796	53.7555	38.1014
33	13.7719	28.2349	34.9417	93.4478	48.9455	38.3801
34	13.7224	21.7143	35.7882	94.7805	45.9995	39.8437
35	13.2703	17.3968	35.3965	90.8166	42.2943	45.281
36	13.7155	20.8227	36.0029	89.9139	47.8965	49.4495
37	13.3551	21.5551	35.6242	78.6156	48.2982	45.936
38	13.3268	22.3001	35.5357	70.6275	46.9146	42.5486
39	13.3621	21.937	35.1947	69.2346	39.1253	43.1339
40	13.242	21.6188	35.5228	67.7899	34.3825	49.24
41	13.0159	21.5233	36.1799	67.0591	38.3999	54.2593
42	12.8038	21.7844	34.6007	65.2362	38.3217	53.5478
43	12.9239	21.3387	34.4491	65.4514	37.5182	51.6103
44	12.9453	19.9375	35.4343	65.7867	37.8642	50.2998
45	12.9875	21.1284	36.1038	65.4943	38.2102	50.3278
46	12.719	21.6759	37.0895	63.7746	38.0649	50.8714
47	12.2527	21.6824	36.2808	63.4995	37.4848	45.964
48	12.9592	21.9881	36.7486	64.4881	36.6031	43.8312
49	12.9027	23.2552	36.2177	66.0103	36.8152	42.66
50	12.7331	23.8348	35.9905	65.9846	36.7036	39.593
51	12.4081	24.3379	35.662	66.3456	36.5473	40.8618
52	12.514	24.0958	36.3693	67.1021	37.2617	41.1262
53	12.0266	24.7072	36.8748	67.6353	37.8866	38.882
54	12.1395	24.3569	37.0011	70.2493	38.2884	36.0377
55	12.5635	24.1785	36.8996	72.9749	38.3327	34.8808
56	12.5282	24.0958	36.4702	72.9922	38.2102	35.9823
57	12.5213	23.9365	36.9126	75.0986	38.6006	49.2679
58	12.6695	24.0768	37.3167	78.349	38.3999	69.9427
59	12.3091	24.1851	37.3421	80.2836	37.3733	90.952
60	13.136	24.2615	37.3545	87.7729	37.2393	101.645

[truncated: 31 more sheets: Fig. 3i, Fig. 4b, Fig. 4c Tumor volume, Fig. 4c Length Width, Fig. 4d, Fig. 4e, Fig. 5b, Fig. 5c, Fig. 5d, Fig. 5e, Fig. 5i, Supplementary Fig. 1, Supplementary Fig. 2a, Supplementary Fig. 4b, Supplementary Fig. 4c, Supplementary Fig. 5, Supplementary Fig. 6, Supplementary Fig. 7, Supplementary Fig. 9, Supplementary Fig. 11 …]
